# Supplementary material for: Therapeutic plasma exchange for coronavirus disease-2019 triggered cytokine release syndrome; a retrospective propensity matched control study
Source: PLoS One. 2021 Jan 7;16(1):e0244853. doi: 10.1371/journal.pone.0244853 (PMC7790281; doi:10.1371/journal.pone.0244853)
Supplement: S1 File — (ZIP) [file pone.0244853.s001.zip]

Archive with 3 entries (3 files):
- final 10 july PSM file.sav
- final 90 patients_4 after psm.sav
- final 90 patients_3.ncss
